# Supplementary material for: Nine viruses from eight lineages exhibiting new evolutionary modes that co-infect a hypovirulent phytopathogenic fungus
Source: PLoS Pathog. 2021 Aug 24;17(8):e1009823. doi: 10.1371/journal.ppat.1009823 (PMC8415603; doi:10.1371/journal.ppat.1009823)
Supplement: S1 Table — (XLSX) [file ppat.1009823.s017.xlsx]

## Sheet: Sheet1
	Primer Name	Primer Sequence(5'-3')	Application	Product size(bp)
1	SsRhV1F	CTTGTTGTGCCAGCAGGTGAG	Detection for SsRhV1	864
	SsRhV1R	TCTCGCATTCAGCATCCGTGAT
2	SsHV1-F	CGGTGTATGGTTGGTCTGGTT	Detection for SsHV1	1073
	SsHV1-R	AACAGCGTGAAACAAACCGA
3	SsBRV3-F	CGAATCCGTCTCAGACACTCCT	Detection for SsBRV3	903
	SsBRV3-R	GTCACCATCCAAGCGTTCTTCC
4	SsEV3-F	CACCAATGCTTCCGTCCTCCT	Detection for SsEV3	804
	SsEV3-R	TCGTTAGATAGCGTGCGTCAGA
5	SsOV5-F	GCAATCGGCATTCGTGAAGAGA	Detection for SsOV5	935
	SsOV5-R	GCAACACTTGAGCAACCACCTT
6	SsMAV1-F	GCTAGTCACTGCCGTCATTGC	Detection for SsMAV1	812
	SsMAV1-R	CCTGGTAACTCCGTGCGTAGAA
7	SsOV4-F	GACACTTACGGCAAGGCATCG	Detection for SsOV4	808
	SsOV4-R	GCCAGTTCTGACTCGGACACA
8	SsMTV2-F	TCTTCGGTTGCGGCTCTGTT	Detection for SsMTV2	812
	SsMTV2-R	TGTGCGGCTTGACGGTTCT
9	SsDFV3-F	TGGTGGTGGCAGCAGTTCTT	Detection for SsDFV3	942
	SsDFV3-R	GTCAGTCGGTGGTAGGCAGTT
10	SsDFV3S2-F	TCCAATCTTTCCCCTCAGCC	Probe IIand detection for SsDFV3S2	661
	SsDFV3S2-R	CGTAACCGATGAGTTCAGGATAGT
11	SsDFV3S3-F	ACAGGAACCAAAACCAGCACA	Probe III and detection for SsDFV3S3	521
	SsDFV3S3-R	GCCAAATCGGGGAAATACA
12	SsDFV3S1-F	ACACGCCAACTAAACAGGACG	Probe I and detection for SsDFV3S1	623
	SsDFV3S1-R	TGTGGCGTAGTAATCGCTGAA
