# Supplementary material for: Nine viruses from eight lineages exhibiting new evolutionary modes that co-infect a hypovirulent phytopathogenic fungus
Source: PLoS Pathog. 2021 Aug 24;17(8):e1009823. doi: 10.1371/journal.ppat.1009823 (PMC8415603; doi:10.1371/journal.ppat.1009823)
Supplement: S2 Table — (XLSX) [file ppat.1009823.s018.xlsx]

## Sheet: Sheet1
S2 Table The ORFs information of virus SsDFV3
ORFS	Length（nt）	Size (aa)	Mass (kDa)	Blast-P	E -value	ident
ORF I	6252	2083	232.1	ORF I polyprotein [Fusarium graminearum deltaflexivirus 1]	0	0.3965
ORF II	583	193	20.7	ORF II hypothetical protein [Sclerotinia sclerotiorum deltaflexivirus 1]	1e-07	0.2727
ORF III	567	188	21.6	ORF II hypothetical protein [Fusarium graminearum deltaflexivirus 1]	4e-11	0.3864
ORF IV	627	208	23.8	ORF III hypothetical protein [Sclerotinia sclerotiorum deltaflexivirus 1]	7e-11	0.3091
ORF V	1389	462	51.9	Helicase[Sclerotium rolfsii alphavirus-like virus 3]	0.007	0.2692
