# Supplementary material for: Nine viruses from eight lineages exhibiting new evolutionary modes that co-infect a hypovirulent phytopathogenic fungus
Source: PLoS Pathog. 2021 Aug 24;17(8):e1009823. doi: 10.1371/journal.ppat.1009823 (PMC8415603; doi:10.1371/journal.ppat.1009823)
Supplement: S3 Table — (XLSX) [file ppat.1009823.s019.xlsx]

## Sheet: Sheet1
S3 Table The ORFs information of virus SsRhV1
ORFS	Length（nt）	Size (aa)	Mass (kDa)	Pi	Blast-P	E-value	Identities
ORF I	1404	467	52.98	5.51	nucleoprotein N [Beatrice Hill virus]	2e-35	0.29
ORF II	873	291	32.73	5.36	PIR Superfamily Protein [Plasmodium ovale curtisi]	0.94	0.26
ORF III	624	208	24.34	6.33	aspartoacylase-2 [Tupaia chinensis]	4.7	0.31
ORF IV	1479	493	56.68	6.38	glycoprotein [Mount Elgon bat virus]	3e-10	0.25
ORF V	6279	2093	240.05	8.62	polymerase [Piry virus]	0	0.35
