# Supplementary material for: Nine viruses from eight lineages exhibiting new evolutionary modes that co-infect a hypovirulent phytopathogenic fungus
Source: PLoS Pathog. 2021 Aug 24;17(8):e1009823. doi: 10.1371/journal.ppat.1009823 (PMC8415603; doi:10.1371/journal.ppat.1009823)
Supplement: S4 Table — (XLSX) [file ppat.1009823.s020.xlsx]

## Sheet: Sheet1
S4 Table The primer for the contigs
Virus Name	Primer Name	Sequence(5'-3')	Product length（bp）
SsHV1/SX276	SsHV1/SX276 S1F	GGTGATGGGAAACTTACGTCTC	800
	SsHV1/SX276 S1R	CGTTCAGATTTGACAGGTTGC
	SsHV1/SX276 S2F	GGACAGGTGAAGGCTGAAGTT	1197
	SsHV1/SX276 S2R	CCATTGTGCTTCATTGACCCT
	SsHV1/SX276 S3F	CAAGTTTGATAGGGGCTCGTG	1061
	SsHV1/SX276 S3R	CGTCCCCTCCCATTCTATTC
	SsHV1/SX276 S4F	CTGTCAGCAGTCGGACCTCA	1149
	SsHV1/SX276 S4R	ATATGTGCCCCGTCATTGTG
	SsHV1/SX276 S5F	CGGTGTATGGTTGGTCTGGTT	1073
	SsHV1/SX276 S5R	AACAGCGTGAAACAAACCGA
	SsHV1/SX276 S6F	TTGCTCTAAATACCTTTCCTGCTA	1202
	SsHV1/SX276 S6R	CCACTTGAAACCAATCTTAGGAA
	SsHV1/SX276 S7F	CTTGACCTCCCACAAATCGC	1089
	SsHV1/SX276 S7R	CACCGTATCGTAAAACTCAGCA
	SsHV1/SX276 S8F	GGAAGAGCACGCCTGAAGAA	1117
	SsHV1/SX276 S8R	TGTACAGAGGGCCAACCACC
	SsHV1/SX276 S9F	ACACTTTGGTTGCCTGGTTG	1177
	SsHV1/SX276 S9R	TTGGTAAACTTGCCCTTGGA
	SsHV1/SX276 S10F	ATTACCCACCGTGAATGATGTT	1261
	SsHV1/SX276 S10R	ATCGTCACGCTCAGTGTTGC
	SsHV1/SX276 S11F	GCCAATCCTACGAGGCAATC	749
	SsHV1/SX276 S11R	TGTGCTGACGTCTACCTAGTAGTGC
SsBRV3/SX276	SsBRV3/SX276 S1-1F	TTCTATTTGGAACCTCGGACAC	1100
	SsBRV3/SX276 S1-1R	TCTCGTTACTAAGCACATTCTCGT
	SsBRV3/SX276 S1-2F	GCGCTGAGAAGGTGGTATTAGA	1200
	SsBRV3/SX276 S1-2R	AATGTGAAACGCTGCTCTGGT
	SsBRV3/SX276 S1-3F	TGAGGTTGATGGCATTGGAG	1499
	SsBRV3/SX276 S1-3R	TTGTCTTACAGGCTTCGTCTTCT
	SsBRV3/SX276 S1-4F	GTGGTTGGGCAAGAACAGGT	1897
	SsBRV3/SX276 S1-4R	TCGCACTCCCGAAAACATAC
	SsBRV3/SX276 S1-5F	CTTGGAAGATACGGTGACATTAGC	1663
	SsBRV3/SX276 S1-5R	TTCTGCCTGTAAATTATGGGGTT
	SsBRV3/SX276 S2-1F	CGCTACGAACGAAGTGACGA	1979
	SsBRV3/SX276 S2-1R	TGATGCACTCCAGACCACCA
	SsBRV3/SX276 S2-2F	GGCTCAATTCGGAGACAACC	1874
	SsBRV3/SX276 S2-2R	AATCGGCAACTGCGTACATC
	SsBRV3/SX276 S2-3F	AGCCTGTAAGCGTAAGCCAAAT	1532
	SsBRV3/SX276 S2-3R	CCTCATCACCTCGGAACTGC
	SsBRV3/SX276 S2-4F	CCTAACCACTGAGCGGATGA	1498
	SsBRV3/SX276 S2-4R	TATGGGATTAGCCCCTGGTT
SsEV3	SsEV3-S1F	TGATTGGAACGATGCTAATAAAGAT	1945
	SsEV3-S1R	AGGAACACTACAGAGAAAGTACACG
	SsEV3-S2F	ATAGTCATCAGCATCATACACATCA	2129
	SsEV3-S2R	TTGACTCATATTCACTAGCAACCAG
Virus Name	Primer Name	Sequence(5'-3')	Product length（bp）
SsEV3	SsEV3-S3F	ATTTATCTGATTGCTTCATTCGTG	1781
	SsEV3-S3R	CATAACTCATTCTAACGCTCTGGTA
	SsEV3-S4F	TACCAGAGCGTTAGAATGAGTTATG	2067
	SsEV3-S4R	GCTTTAGGTTCTCTTGTTACAGGTG
	SsEV3-S5F	GCAGACAACACACCTGTAACAAGA	2075
	SsEV3-S5R	TACGAGACAGGAGTTACAGCTACAA
	SsEV3-S6F	GGGCTACATTATGATTATGCTGAC	2011
	SsEV3-S6R	AACATAAGCAATCTAAAGTACCTCG
SsOV5	SsOV5-S1F	GACGCCAATAAAAGTCACATCAA	1234
	SsOV5-S1R	AGGGGATCAGTCTTTCTAACATTC
	SsOV5-S2F	AGGTTCTTTCACGGTTGTATCG	1096
	SsOV5-S2R	CCTGTTCATCGGGCACTCTA
	SsOV5-S3F	CGTAGACTTCGTCCGTAGCCA	1088
	SsOV5-S3R	CTCCGCATTCCGATCAAGTC
SsMAV1	SsMAV1S1F	TGGTGAACGGAAAGTTGACATA	1856
	SsMAV1S1R	TTGGTTCTACGCACGGAGTTA
	SsMAV1S2F	TCAGAGTTGGTGCGATGGTC	1979
	SsMAV1S2R	GTCCGCCACATACTTCCTCA
	SsMAV1S3F	ATGACTTTCCCAATTATCAACCTG	1829
	SsMAV1S3R	TACAATCCTGCTGCCGACCT
	SsMAV1S4F	CTAGGTTGCCATTGTACCGTCT	1930
	SsMAV1S4R	TCCAATCTGTCCAATGAAGCA
	SsMAV1S5F	CAGGCTGAAGGCTGAGTAGATT	943
	SsMAV1S5R	TTCTCAAAAGGGACCCAAAAT
SsOV4/SX276	SsOV4/SX276S1F	AGGGGATGAACGAAAAGAAGG	968
	SsOV4/SX276S1R	ACTTTTCCTTCACAGCCTTCG
SsMTV1	SsMTV1S1F	CCGATGAAAGAAGCGAAGGA	1910
	SsMTV1S1R	CCAACTTCTTCAATGTCCCAACT
	SsMTV1S2F	ACCACTGCCTCTTCCTGACTG	1778
	SsMTV1S2R	ACGCCAAACGACTCTGCTTC
	SsMTV1S3F	TCATCTAAACCAGGGGAGGG	1963
	SsMTV1S3R	CTGCCGAGACCAAGGAACAC
	SsMTV1S4F	GGAGGAAGGGCTGAGGAAGA	1605
	SsMTV1S4R	TTGAGTTGTTGGCTGACGCT
SsDFV3	SsDFV3S1F	TTAGTCCGAAATAAGAGGAAAACC	1896
	SsDFV3S1R	GGCTGAGGTGGGACGTAGAA
	SsDFV3S2F	GCGGTATCCTCCAGGTTATGT	1867
	SsDFV3S2R	AGTCAGTCGGTGGTAGGCAGT
	SsDFV3S3F	TTTCTTCGGTGTTGGGGTGA
	SsDFV3S3R	CGGTGAGTGCGAGCAGTGTA	1722
	SsDFV3S4F	CCACCCTTGTTGAGACTACTTACG
	SsDFV3S4R	GCTGAGACACGCACTGTTATCG	1890
	SsDFV3S5F	AAGCACCTGATTATGATGAAGACC
	SsDFV3S5R	TGTGACCGCGAATTAAGACGT	1059
SsRhV1	SsRhV1-S1F	AACAACGGCTTACAAAGGTCAA
	SsRhV1-S1R	TGGCAAAATCTCGGAGGAAT	1427
Virus Name	Primer Name	Sequence(5'-3')	Product length（bp）
SsRhV1	SsRhV1-S2F	TTCCTTACCAAGATTCCTCCG
	SsRhV1-S2R	TCCCGATAGTCAAACCAACAA	1409
	SsRhV1-S3F	GTTGGTTTGACTATCGGGAGC
	SsRhV1-S3R	AACGACGAAAATGGGAGAAGA	1353
	SsRhV1-S4F	TGGATTGGATTCCGTCTTTTG
	SsRhV1-S4R	TCTATTGCACCATGCCTCGA	1274
	SsRhV1-S5F	TTTAAGCAAGGCTGTGAAGGA
	SsRhV1-S5R	GTCTGAAATGCGCTGAGGAG	1179
	SsRhV1-S6F	TTCCAATCAAGGGACAGAAAGTT
	SsRhV1-S6R	TGAGCATCCTGGGCAATACAA	1591
	SsRhV1-S7F	TGTCGTGGGGAGGTGAAGTT
	SsRhV1-S7R	TGTCGGCATAGGTGTCTGAATC	1565
	SsRhV1-S8F	ACCCCGAGACGAGTTATGGAG
	SsRhV1-S8R	ACAGTGCCGAAAATTGATGGA	1018
	SsRhV1-S9F	GGTTTTGCCTCCAAGCTACAG
	SsRhV1-S9R	CAGCATTTACCAACGAATCCAG	1253
