# Supplementary material for: Nine viruses from eight lineages exhibiting new evolutionary modes that co-infect a hypovirulent phytopathogenic fungus
Source: PLoS Pathog. 2021 Aug 24;17(8):e1009823. doi: 10.1371/journal.ppat.1009823 (PMC8415603; doi:10.1371/journal.ppat.1009823)
Supplement: S5 Table — (XLSX) [file ppat.1009823.s021.xlsx]

## Sheet: Sheet1
S5 Table The primer for the RACE of SsRhV1
Primer Name	Sequence(5'-3')	Primer length（bp）	Tm(℃)	Product length（bp）
ORF I-3'RACE1	GGAAGGAAACGAGTTGGATAATG	23	59.9	500
ORF I-3'RACE2	CAGGGCACTTTACTCAAATGTCT	23	58.2	400
ORF II-3'RACE1	TCAGGACGACTCAGGTGAACAG	22	59.9	600
ORF II-3'RACE2	ACGAAGATAAATGGGAGCAGGA	22	60.6	580
ORF III-3'RACE1	TGAATCCAGAAAACTGCCAACG	22	62.6	500
ORF III-3'RACE2	GTTGTGCCAGCAGGTGAGAAAT	22	61.6	450
ORF IV-3'RACE1	CAGGATCTGTCACGGTGTTTGTT	23	61.4	494
ORF IV-3'RACE2	TACTTATGCACCACCCATTGACG	23	62.5	450
ORF V-3'RACE1	CTCAAAGGAAAATCTGCTGGGTT	23	61.8	562
ORF V-3'RACE2	TGACTTCCCCTTGTGAATCCAG	22	61.8	412
ORF I-5'RACE1	CATAATCAGAGTCGTCTATCCAACCT	26	60.4	642
ORF I-5'RACE2	CCAAAGTGAATTGTGAGAGTCCC	23	60.3	585
ORF I-5'RACE3	TCGCTCTTTGTAAACTGCTGATG	23	60.2	527
ORF II-5'RACE1	ATTCTCGGTTTTTCCTTCATCTG	23	59.4	682
ORF II-5'RACE2	TTCAACTTTCCCAACATCATCTG	23	59.4	626
ORF II-5'RACE3	CCTTTCTTGATCTTGAGACCAGTG	24	60	547
ORF III-5'RACE1	CGCAATCTCTATCATACTCAGAAACCT	27	62.1	576
ORF III-5'RACE2	CCTTGAACAACTGCTTTCGTTTTAA	25	62.4	556
ORF III-5'RACE3	AATCTTCCTGGGATGAATGTAGAGTAT	27	60.7	439
ORF IV-5'RACE1	TGGTTCATAATCCAACTTTCCAGAG	25	61.8	620
ORF IV-5'RACE2	AGCGAACTTTTTGATATGATCTTGT	25	59.1	590
ORF IV-5'RACE3	ATCAGGGGATCATCTATCTTTTCAG	25	60.2	532
ORF V-5'RACE1	AGGTGTCACATAAATTTGTCCAACT	25	59.2	686
ORF V-5'RACE2	CAGTGCCTTTTAGAAGATAACGACG	25	62	656
ORF V-5'RACE3	CCACAGCAGAAACCACTCCAGATA	24	63	535
