# Supplementary material for: Nine viruses from eight lineages exhibiting new evolutionary modes that co-infect a hypovirulent phytopathogenic fungus
Source: PLoS Pathog. 2021 Aug 24;17(8):e1009823. doi: 10.1371/journal.ppat.1009823 (PMC8415603; doi:10.1371/journal.ppat.1009823)
Supplement: S6 Table — (XLSX) [file ppat.1009823.s022.xlsx]

## Sheet: Sheet1
S6 Table The list of viruses used in alignment analysis
Family	Virus name	Abbreviation	Accession	Host
Rhabdoviridae	Puerto Almendras virus	PTAMV	NC_025395	invertebrates
	Xingshan nematode virus 4	XsNV-4	NC_033701	invertebrates
	Curionopolis virus	CURV	NC_039201	invertebrates
	lettuce necrotic yellows virus	LNYV	NC_007642	plants, invertebrates
	orchid fleck virus	OFV	NC_009608	plants, invertebrates
	bovine ephemeral fever virus	BEFV	NC_002526	invertebrates, vertebrates
	Flanders virus	FLAV	NC_039202	invertebrates, vertebrates
	Le Dantec virus	LDV	NC_034443	invertebrates, vertebrates
	rabies virus	RABV	NC_001542	vertebrates
	infectious hematopoietic necrosis virus	IHNV	NC_001652	vertebrates
	rice yellow stunt virus	RYSV	NC_003746	plants, invertebrates
	perch rhabdovirus	PRV	NC_020803	vertebrates
	Drosophila affinis sigmavirus	DAffSV	NC_038278	invertebrates
	spring viremia of carp virus	SVCV	NC_002803	vertebrates
	Sripur virus	SRIV	NC_034542	invertebrates, vertebrates
	Beatrice Hill virus	BHV	NC_039021	invertebrates
	Tupaia rhabdovirus	TUPV	NC_007020	vertebrates
	lettuce big vein-associated virus	LBVaV	NC_011558	plants, fungi
	Isfahan virus	ISFV	NC_020806	invertebrates, vertebrates
	Moussa virus	MOUV	NC_025359	invertebrates
Endornaviridae	Erysiphe cichoracearum endornavirus	EcEV	NC_029095	fungi
	Hordeum vulgare endornavirus	HvEV	NC_028949	plants
	Lagenaria siceraria endornavirus	LsEV	NC_023641	plants
	Oryza rufipogon endornavirus	OrEV	NC_007649	plants
	Persea americana endornavirus 1	PaEV1	NC_016648	plants
	Phaseolus vulgaris endornavirus 2	PvEV2	NC_038422	plants
	Phytophthora endornavirus 1	PEV1	NC_007069	protozoa
	Alternaria brassicicola endornavirus 1	AbEV1	NC_026136	fungi
	Botrytis cinerea endornavirus 1	BcEV1	NC_031752	fungi
	Gremmeniella abietina endornavirus 1	GaEV1	NC_007920	fungi
	Sclerotinia sclerotiorum endornavirus 1	SsEV1	NC_023893	fungi
	Tuber aestivum endornavirus	TaEV	NC_014904	fungi
	Sclerotinia_sclerotiorum_endornavirus_2	SsEV2	KU299046	fungi
Botourmiaviridae	Combu positive-strand RNA mycovirus	CpRV	MH990636	fungi
	Ourmia melon virus	OuMV	NC_011068	plants
Botourmiaviridae	Cassava virus C	CsCV	NC_013111	plants
	Epirus cherry virus	EpCV	NC_011065	plants
	Penicillium sumatrence ourmia-like virus 1	PsOulV1	MK584839	fungi
	Aspergillus neoniger ourmia-like virus 1	AnOlv1	MK279481	fungi
	Phomopsis longicolla RNA virus 1	PIRV	NC_033729	fungi
	Pyricularia oryzae ourmia-like virus 1	PoOLV1	LC413501	fungi
	Epicoccum nigrum ourmia-like virus 1	EnOulV1	MK584842	fungi
	Botrytis ourmia-like virus	BOLV	NC_028476	fungi
	Sclerotinia sclerotiorum ourmia-like virus 2	SsOV2	KP900929	fungi
	Sclerotinia sclerotiorum ourmia-like virus 3	SsOV3	MF444276	fungi
Hepeviridae	human hepatitis E virus genotype 1a	HEV	NC_001434	vertebrates
	avian hepatitis E virus	AHEV	NC_023425	vertebrates
	bat hepatitis E virus	BaHEV	NC_018382	vertebrates
	cutthroat trout virus	CTV	NC_015521	vertebrates
Alphatetraviridae	Nudaurelia capensis beta virus	NcBV	NC_001990	invertebrates
	Dendrolimus punctatus virus	DpuV	NC_005898	invertebrates
	Helicoverpa armigera stunt virus	HaSV	NC_001981	invertebrates
Unclassified	Sclerotium rolfsii alphavirus-like virus 3	SraLV3	MH766490	Fungi
	Sclerotium rolfsii alphavirus-like virus 2	SraLV2	MH766489	Fungi
	Sclerotium rolfsii alphavirus-like virus 1	SraLV1	MH766488	Fungi
	Sclerotinia sclerotiorum RNA virus L	SsRV-L	EU779934	Fungi
	Rhizoctonia solani RNA virus 1	RsRV1	KX349068	Fungi
	Rhizoctonia solani RNA virus 2	RsRV2	KX349067	Fungi
	Rhizoctonia solani RNA virus 3	RsRV3	KX349066	Fungi
Tymoviridae	blackberry virus S	BVS	NC_038328	plants
	grapevine fleck virus	GFkV	NC_003347	plants
	Anagyris vein yellowing virus	AVYV	NC_011559	plants
	Andean potato latent virus	APLV	NC_020470	plants
	Bombyx mori latent virus	BmMLV	NC_038331	invertebrates
	poinsettia mosaic virus	PMV	NC_002164	plants
	turnip yellow mosaic virus	TYMV	NC_004063	plants
	Sclerotinia sclerotiorum mycotymovirus 1	SsMTV1	MK530705	fungi
	Fusarium graminearum mycotymovirus 1	FgMTV	NC_040784	fungi
Deltaflexiviridae	Sclerotinia sclerotiorum deltaflexivirus 1	SsDFV1	NC_038977	fungi
	Fusarium graminearum deltaflexivirus 1	FgDFV1	NC_030654	fungi
	Sclerotinia sclerotiorum deltaflexivirus 2	SsDFV2	NC_040649	fungi
